# Supplementary material for: A visual opsin from jellyfish enables precise temporal control of G protein signalling
Source: Nat Commun. 2023 Apr 28;14:2450. doi: 10.1038/s41467-023-38231-z (PMC10147646; doi:10.1038/s41467-023-38231-z)
Supplement: Supplementary file 4 — Source Data [file 41467_2023_38231_MOESM4_ESM.xlsx]

## Sheet: Fig 1b
Figure 1b
PTX	PTX	PTX	Control	Control	Control
0.0289928	0.0650582	0.0210704	0.0657736	0.00944872	-0.0307562
-0.0203184	0.0424041	-2.79515e-05	0.0443812	-0.00950038	0.000167896
0.0247803	0.0135672	-0.048854	0.073205	-0.0172599	-0.00774826
-0.0239797	-0.00438896	-0.0451518	0.0410678	-0.0403662	0.015391
-0.0806318	-0.0135358	-0.0191654	-0.0231281	-0.0332939	-0.017249
-0.0433094	-0.0184808	-0.024787	0.0316934	-0.0272822	-0.0391183
0	0	0	0	0	0
-0.00690101	-0.0155364	0.00767303	0.0307171	-0.0627333	-0.0252191
0.0498945	0.0279733	0.0175616	0.0394555	0.0113928	0.00379756
0.0814259	0.038046	0.0798741	0.095202	0.0522645	0.0231094
0.143785	0.173786	0.097919	0.0874562	0.0980833	0.0865115
0.199253	0.186349	0.157769	0.188305	0.125017	0.129603
0.291855	0.272914	0.282293	0.200185	0.195681	0.172793
0.378339	0.327822	0.383184	0.2617	0.260496	0.24023
0.492636	0.39724	0.525018	0.327243	0.338447	0.33404
0.62217	0.531562	0.646075	0.454703	0.436781	0.408346
0.758224	0.673195	0.772405	0.507011	0.540017	0.496288
0.800438	0.723529	0.84241	0.542128	0.648666	0.565731
0.90477	0.813842	0.939089	0.680986	0.683848	0.655223
1.00142	0.888361	1.07788	0.694883	0.762876	0.740721
1.10859	1.02236	1.16939	0.805005	0.85577	0.793164
1.22435	1.10504	1.30478	0.879198	0.929138	0.907572
1.34288	1.20834	1.39257	0.96656	1.03763	1.03013
1.42749	1.26428	1.52221	1.02591	1.07405	1.08501
1.49449	1.36396	1.59218	1.11885	1.13038	1.15794
1.59525	1.4033	1.62751	1.14832	1.19646	1.20735
1.6598	1.48182	1.67898	1.20802	1.28116	1.25169
1.73398	1.57349	1.77569	1.28387	1.34868	1.29029
1.78026	1.63093	1.89967	1.31375	1.42877	1.3865
1.80869	1.67109	1.89517	1.35749	1.458	1.39048
1.97617	1.76456	2.09595	1.45835	1.51874	1.53155
1.97245	1.77157	2.05496	1.44576	1.5701	1.51706
2.05835	1.83884	2.11436	1.45808	1.55399	1.55377
2.05161	1.86812	2.19182	1.51243	1.63332	1.60252
2.09025	1.93777	2.19344	1.53532	1.66822	1.65971
2.13298	1.96657	2.2437	1.58982	1.67636	1.68055
2.25699	2.02833	2.32143	1.63314	1.78543	1.73654
2.2356	2.04895	2.34215	1.66884	1.76155	1.73391
2.27093	2.05752	2.44082	1.68838	1.75549	1.77057
2.3256	2.06344	2.38382	1.69937	1.84793	1.81133
2.3465	2.14431	2.42197	1.79296	1.85725	1.84645
2.34376	2.09746	2.45277	1.73409	1.89975	1.84678
2.35847	2.14693	2.46614	1.77115	1.8523	1.81667
2.3421	2.18846	2.43232	1.77939	1.89807	1.86761
2.40606	2.19949	2.47139	1.78105	1.92045	1.90525
2.4485	2.18546	2.51876	1.80981	1.94303	1.87167
2.40985	2.24514	2.5215	1.78528	1.89958	1.90667
2.37434	2.17863	2.52432	1.81944	1.93316	1.91455
2.35872	2.18734	2.49671	1.78251	2.01824	1.92483
2.46131	2.21372	2.50601	1.84946	1.90352	1.92293
2.41073	2.22684	2.5717	1.77843	1.9596	1.91072
2.49148	2.23057	2.52835	1.84368	2.0061	1.90932
2.42244	2.23886	2.61289	1.79247	1.98149	1.9304
2.49331	2.27516	2.54079	1.86252	1.98975	1.9378
2.40237	2.19333	2.54592	1.83015	1.96633	1.92426
2.42207	2.21021	2.47958	1.81638	1.9327	1.87418
2.37187	2.19457	2.53581	1.76234	1.94377	1.8878
2.41008	2.23937	2.50662	1.79774	1.9592	1.89208
2.41053	2.22678	2.58829	1.79179	1.93791	1.883
2.39383	2.19023	2.4706	1.80841	1.93353	1.87343
2.36791	2.12588	2.43655	1.74027	1.85614	1.86691
2.42714	2.20472	2.42737	1.79595	1.94379	1.87067
2.39467	2.13542	2.40887	1.74078	1.87667	1.8626
2.41897	2.18164	2.5295	1.79349	1.8833	1.84315
2.37919	2.13878	2.42754	1.73224	1.86366	1.86016
2.35331	2.13936	2.44167	1.7501	1.897	1.80636
2.35308	2.08626	2.38404	1.69757	1.86433	1.79169
2.27367	2.12704	2.36963	1.69649	1.81907	1.8139
2.31865	2.09149	2.41283	1.7346	1.85972	1.84787
2.3246	2.05929	2.36289	1.69617	1.81807	1.76172
2.29246	2.07447	2.3717	1.72701	1.81076	1.79716
2.18949	2.11355	2.34317	1.67905	1.79272	1.72471
2.27269	2.0201	2.30297	1.69202	1.791	1.76621
2.24195	1.99879	2.30795	1.69197	1.80196	1.75662
2.2151	2.02388	2.23924	1.63604	1.77287	1.70209
2.26687	2.0671	2.32242	1.65398	1.76373	1.73592
2.23573	1.99613	2.29995	1.6169	1.74734	1.67634
2.20337	1.97577	2.21914	1.58913	1.74806	1.69769
2.18681	1.99465	2.14255	1.61367	1.71856	1.68988
2.20864	1.97024	2.2193	1.60251	1.7097	1.69623
2.16678	1.93066	2.29262	1.55526	1.6532	1.63951
2.17097	1.95458	2.22379	1.56869	1.68649	1.619
2.15644	1.93763	2.21341	1.54958	1.66115	1.61064
2.12487	1.8729	2.14115	1.50659	1.64751	1.57057
2.09123	1.88268	2.12876	1.47584	1.62098	1.5766
2.08559	1.85019	2.08172	1.48495	1.6125	1.62566
2.0426	1.88573	2.12703	1.46683	1.63485	1.5641
2.06869	1.80805	2.06227	1.46479	1.56481	1.55744
2.02658	1.79747	2.03462	1.49138	1.61379	1.55243
2.03396	1.84639	2.11214	1.46446	1.57823	1.5437
1.90802	1.72951	2.05235	1.40833	1.55799	1.46487
1.9805	1.72519	2.00229	1.41229	1.50041	1.43055
1.96608	1.75041	2.01951	1.38426	1.54212	1.44546
1.92582	1.78602	1.97109	1.35362	1.50601	1.44689
1.93482	1.73786	1.89117	1.35137	1.49145	1.50019
1.92302	1.72646	1.89174	1.36014	1.44301	1.39816
1.90669	1.68662	1.91669	1.37479	1.43261	1.46859
1.80842	1.63056	1.8941	1.28807	1.45708	1.41591
1.87863	1.65144	1.90415	1.25332	1.46771	1.40503
1.83047	1.64109	1.80047	1.28858	1.39124	1.35866
1.85342	1.62378	1.8409	1.28235	1.43159	1.37362
1.8034	1.64772	1.78782	1.26996	1.38336	1.34515
1.80534	1.57507	1.76616	1.23962	1.38469	1.31544
1.77366	1.59332	1.78505	1.1992	1.33041	1.31281
1.73962	1.59337	1.72893	1.21623	1.32791	1.29814
1.73417	1.55856	1.80229	1.21851	1.29622	1.30124
1.74724	1.54959	1.73447	1.19563	1.35075	1.24594
1.72398	1.49652	1.6808	1.17515	1.25964	1.23673
1.67517	1.50429	1.6837	1.14851	1.234	1.18522
1.69124	1.47746	1.68207	1.12074	1.23923	1.21284
1.66432	1.45304	1.64884	1.13179	1.25009	1.21504
1.58356	1.41645	1.62524	1.105	1.24112	1.21033
1.66146	1.46489	1.5594	1.1095	1.26661	1.18539
1.5872	1.3751	1.54183	1.06272	1.15592	1.17991
1.60845	1.40217	1.64693	1.08934	1.21727	1.16247
1.59147	1.3897	1.55781	1.08514	1.21615	1.14592
1.64429	1.43132	1.56632	1.07862	1.22814	1.14955
1.62538	1.33983	1.54602	1.05149	1.16754	1.1122
1.54854	1.32535	1.4279	1.03156	1.07812	1.06133
1.49389	1.3445	1.49828	1.01915	1.13919	1.11163
1.52577	1.31633	1.50979	0.96838	1.06762	1.02727
1.51736	1.27684	1.41802	0.966848	1.05385	1.06963
1.47973	1.26592	1.43687	1.0166	1.12764	0.993959
1.41398	1.23175	1.49414	0.974044	1.07243	1.03084
1.39715	1.22476	1.42579	0.94733	1.04398	0.953528
1.39981	1.2334	1.31394	0.895498	1.00231	0.932186
1.40686	1.22548	1.39352	0.931723	1.05518	0.950835
1.36549	1.14151	1.32067	0.870301	0.994281	0.947604
1.38051	1.18455	1.41919	0.947222	1.04068	0.980236
1.34813	1.16802	1.33549	0.887347	0.967902	0.948383
1.32658	1.16086	1.31487	0.858204	0.946371	0.907322
1.34946	1.19656	1.32327	0.894001	0.992489	0.939092
1.33924	1.16357	1.27103	0.810838	0.959162	0.898725
1.32041	1.13614	1.31395	0.838916	0.943119	0.903226
1.25073	1.14305	1.23874	0.807704	0.917342	0.869505
1.22515	1.06965	1.24597	0.795363	0.920858	0.874012
1.2535	1.09688	1.22637	0.754731	0.915921	0.86496
1.23277	1.07902	1.24912	0.782066	0.840949	0.82732
1.23538	1.08183	1.23466	0.742315	0.881539	0.859596
1.22637	1.02279	1.1217	0.730675	0.871642	0.725878
1.18034	1.00354	1.19384	0.720267	0.872057	0.785989
1.21875	1.02758	1.10963	0.743779	0.864526	0.751911
1.19841	0.965547	1.14793	0.695047	0.825976	0.730638
1.13124	0.970854	1.09472	0.650821	0.803897	0.753424
1.17808	0.978851	1.08724	0.719588	0.762178	0.694562
1.15001	0.949173	1.03582	0.677056	0.757404	0.738274

## Sheet: Fig 1h
Figure 1h
JellyOp			No JellyOp
791	774	621	1564	1391	1064
797	801	817	1811	1851	1141
1087	1131	1104	2614	2411	1461
1241	1571	1254	3001	2634	1667
1277	1524	1437	3045	2881	1934
1521	1594	1284	3411	3261	2214
1471	1821	1461	3912	3525	2224
1677	1764	1421	3902	3511	2354
1757	2068	1604	4078	3715	2638
1737	1921	1791	4219	3802	2688
1851	1874	1721	4035	3635	2421
1834	2041	1974	3732	3491	2608
1764	1968	1858	3872	3632	2621
1791	2088	2048	3888	3578	2798
1818	1934	1881	4182	3578	2674
1894	2154	1971	3858	3285	2624
1627	2154	1888	3612	3405	2511
1714	2018	1794	3802	3331	2601
1681	1998	1854	3475	3361	2488
1497	1968	1828	3478	3198	2704
1451	1968	1784	3388	3215	2504
1427	2088	1661	3245	2981	2411
1534	1958	1697	3125	2941	2471
1364	1754	1574	2995	3041	2231
1241	1667	1774	2871	2678	2344
1174	1647	1724	2768	2694	2114
1247	1581	1544	2568	2738	2068
1201	1554	1534	2571	2624	2211
1177	1347	1547	2574	2381	1854
1184	1544	1394	2424	2204	2014
1027	1407	1474	2191	2088	1701
1004	1364	1347	2074	1931	1727
831	1344	1314	2088	2074	1838
994	1291	1211	1804	1898	1734
801	1354	1221	1984	2018	1604
847	1247	1194	1724	1771	1564
831	1217	1191	1724	1801	1434
784	1167	957	1724	1484	1397
774	997	1037	1644	1517	1331
801	1027	1134	1691	1571	1351
787	1114	1007	1371	1494	1411
624	851	951	1437	1447	1317
697	987	901	1437	1524	1031
657	761	921	1431	1384	1131
657	861	894	1441	1441	1017
624	824	757	1331	1341	1087
647	804	861	1351	1224	1041
494	841	761	1204	1034	1107
661	774	851	1181	1331	967
501	771	757	1121	1134	991
554	684	741	1227	1164	994
591	727	724	1214	1117	1047
487	651	691	1051	1017	874
447	684	704	967	1074	927
384	597	727	911	901	927
454	574	584	941	931	871
444	634	671	1007	1114	747
361	711	611	1091	891	881
427	554	601	1061	851	711
497	511	574	1034	937	787
387	477	541	804	967	644
374	541	594	824	951	814
434	637	651	921	864	731
427	507	574	947	667	741
371	511	587	814	764	747
314	551	601	837	801	657
414	521	491	867	784	721
327	524	451	887	854	667
414	424	497	781	691	691
361	461	461	754	747	664
287	434	477	794	667	521
324	411	527	797	604	574
344	434	431	734	714	654
311	431	464	631	704	584
304	347	451	697	631	607
334	384	474	681	577	531
254	414	407	697	744	507
311	411	444	754	487	527
261	451	454	647	601	544
341	444	401	587	571	561
271	444	461	681	507	534
281	344	407	637	601	634
287	391	414	587	634	537
297	397	451	557	621	461
357	451	341	601	504	471
277	367	361	544	607	484
217	344	414	584	541	464
251	391	437	594	474	387
314	351	354	511	564	384
287	404	337	564	591	391
257	351	494	661	534	444
317	354	411	627	601	404
361	314	371	514	547	451
321	447	387	707	634	417
314	444	391	594	564	531
294	411	474	527	641	404
454	437	481	604	547	477
344	444	361	687	607	397
297	407	451	507	634	511
357	384	517	584	611	511
294	451	391	677	557	501
324	387	397	547	564	504
327	477	467	581	571	437
221	427	404	701	571	501
287	411	427	701	604	467
264	377	404	571	637	397
261	427	367	627	557	494
301	417	374	624	547	361
251	371	411	634	487	434
284	487	331	547	497	427
337	361	471	607	521	421
321	357	381	567	487	527
294	387	307	551	487	324
261	347	334	554	521	361
291	364	411	504	564	384
287	374	404	534	471	431
267	374	381	584	464	384
281	331	347	541	471	404
341	317	367	487	481	341
241	311	264	557	457	331
271	361	357	487	521	414
267	304	247	524	387	327
214	294	274	441	461	344
187	317	267	467	437	394
244	271	354	524	474	387
261	341	271	521	391	341
277	317	361	487	414	351
244	284	307	501	407	394
221	384	337	471	391	337
297	314	277	467	361	434
261	321	301	424	361	354
184	354	287	477	374	304
144	221	294	441	411	351
154	264	244	397	387	264
294	287	247	457	417	404
234	311	277	421	441	294
181	244	271	457	424	264
181	241	284	371	324	321
214	297	317	454	361	401
157	277	221	471	427	287
197	294	311	447	374	261
144	294	291	454	404	301
257	241	321	391	534	287
214	254	197	421	411	261
167	234	261	431	454	267
191	197	241	311	374	301
194	211	284	451	327	337
211	331	241	291	344	227
151	227	224	387	387	324
141	227	304	407	394	264
164	307	237	391	361	257
204	211	224	361	471	301
101	247	221	424	371	274
231	301	241	367	401	304
214	211	181	351	481	231
164	181	184	287	367	234
214	294	204	427	444	287
157	277	254	271	334	284
174	174	227	321	384	304
147	221	231	347	351	267
171	264	237	384	337	277
167	184	244	347	374	291
154	254	314	371	354	314
161	154	294	384	411	224
144	234	377	354	387	261
204	284	274	404	304	254
161	211	197	341	361	257

## Sheet: Fig 2e
Figure 2e
												Distance
1.82856	2.214	4.62756	2.1	14	8.1666	12.424	6.6666	2.93328	11.2	1.08		-6.7476
1.82856	2.3565	7.35	2.5	15.5554	7.8333	8.485	8.0001	3.59996	10.1948	0.72		-6.6801
3.08568	2.286	2.99439	2.767	15.1669	7.1667	10.7575	11.6667	3.8668	16.0821	1.08		-6.6126
3.77136	1.572	8.16683	2.567	15.1669	5.0001	11.212	10.3332	5.73328	15.5075	1.56006		-6.5452
3.3144	0.6435	7.07756	1.5	22.9446	3.8334	10.7575	9	7.46676	9.62024	2.64006		-6.4777
4.22856	0.429	5.71683	1.433	22.9446	6.9999	12.2725	6.6666	7.99988	11.9179	1.56006		-6.4102
2.51424	1.572	5.98878	1.533	16.3331	7.5	12.121	7.6668	4.66676	11.3434	1.67994		-6.3427
2.05704	1.428	5.17244	1.767	14.7777	6.9999	9.394	12.6666	3.3334	10.0514	1.8		-6.2753
2.05704	0.786	4.9	1.267	14.7777	7.3332	10.1515	11.6667	3.8668	7.17976	1.44		-6.2078
0.57144	1.2855	4.62756	1.533	14.3892	8.1666	9.697	7.3332	7.06664	8.75896	1.92006		-6.1403
1.71432	2.1435	6.53317	1.433	17.8892	6.9999	10.1515	5.3334	3.73324	14.5023	1.92006		-6.0728
2.28576	1.929	6.53317	2.133	18.2777	6.8334	8.485	7.6668	4.00008	9.90752	0.84006		-6.0054
1.82856	2.3565	7.89439	1.533	17.8892	7.8333	11.3635	9.6666	6.1334	11.7746	0.95994		-5.9379
1.82856	2.715	6.26122	1.233	18.6669	5.8332	10	5.3334	4.39992	12.3486	1.67994		-5.8704
0.57144	1.929	5.44439	1.567	24.1108	5.3334	13.0305	8.3334	6.1334	16.2254	0.95994		-5.8029
2.62848	1.572	9.8	1.933	20.6108	4.5	7.879	6.9999	7.06664	9.47688	2.52		-5.7355
1.02864	1.6425	7.89439	1.767	19.8331	5.6667	10.4545	7.3332	5.6	15.3642	0.59994		-5.668
2.05704	1.5	4.62756	2.6	15.9446	7.1667	13.0305	2.3334	8.9334	11.9179	1.44		-5.6005
2.4	0.4995	7.62244	2	15.5554	6.6666	13.485	3.3333	4.26664	13.7844	1.8		-5.533
1.25712	0.786	6.80561	1.4	16.3331	8.6667	8.788	5.6667	4.00008	7.89768	1.31994		-5.4656
2.17152	1.2855	6.80561	1.833	16.3331	8.6667	10.303	5.3334	4.5332	12.7798	1.8		-5.3981
2.4	0.6435	4.62756	1.6	15.5554	9.5001	11.9695	3.9999	4.39992	9.76416	2.39994		-5.3306
3.08568	1.3575	7.62244	1.533	17.1108	7.3332	8.485	5.3334	4.66676	10.6254	1.8		-5.2631
1.82856	1.215	2.72244	1.667	17.5	6.9999	5	9	7.19992	13.0665	2.16		-5.1957
1.4856	0.285	5.44439	2.1	16.3331	7.8333	7.2725	9	4.66676	13.9283	2.28006		-5.1282
3.77136	0.786	4.08317	1.4	18.2777	7.6668	10.4545	8.0001	6.39996	15.9387	1.67994		-5.0607
3.42864	1.3575	6.80561	2.033	19.8331	8.0001	9.2425	16.6668	3.59996	16.2254	1.31994		-4.9932
2.28576	3.429	3.26683	1.967	12.4446	7.1667	9.5455	10.6668	4.66676	12.3486	2.39994		-4.9258
3.19992	2.4285	5.71683	0.967	12.0554	4.3332	9.091	8.3334	5.46672	14.0717	2.03994		-4.8583
2.97144	1.6425	7.35	1.267	10.1108	3.5001	7.576	8.0001	3.8668	9.47688	2.03994		-4.7908
2.97144	1.071	6.53317	2.1	17.5	6	9.091	5.6667	5.73328	16.2254	2.28006		-4.7233
0.9144	1.857	2.72244	2	17.1108	7.6668	11.6665	2.3334	4.93332	17.6613	2.03994		-4.6559
2.4	1.5	3.53878	1.533	16.3331	6.1668	8.3335	9.3333	4.66676	17.6613	1.56006		-4.5884
2.28576	1.785	4.35561	1.8	14.3892	5.6667	7.879	15.3333	4.80004	9.04624	2.16		-4.5209
1.9428	2.928	5.71683	1.833	12.0554	4.6668	11.0605	7.3332	7.73332	15.9387	2.75994		-4.4534
2.8572	2.0715	5.71683	1.567	11.2777	4.3332	11.6665	6	5.33344	11.7746	1.44		-4.386
1.71432	1.428	6.26122	1.4	12.0554	7.1667	11.0605	3	6.53324	19.0977	0.72		-4.3185
2.62848	1.0005	3.26683	1.767	14.7777	8.1666	10.606	7.6668	3.8668	18.5231	0.23994		-4.251
2.8572	1.428	2.72244	1.5	16.3331	7.6668	15	7.3332	5.0666	13.4977	1.92006		-4.1835
1.71432	1.9995	5.98878	1.7	15.9446	6.9999	12.576	5.6667	4.39992	15.3642	1.8		-4.1161
1.60008	1.071	7.35	1.333	17.8892	7.6668	12.2725	5.3334	4.66676	14.0717	2.03994		-4.0486
2.74296	1.3575	4.9	1.533	21.7777	8.8332	10.909	3.9999	8.4	14.5023	3.24		-3.9811
3.19992	1.2855	4.62756	1.767	19.4446	6.6666	11.6665	3.6666	6.6668	14.0717	2.52		-3.9136
0.9144	3.2145	6.80561	1.967	12.0554	6.3333	12.424	3	6.26668	16.5127	1.67994		-3.8462
4.3428	3.5715	5.44439	1.267	10.5	6.1668	11.818	5.0001	8.53328	19.6717	1.31994		-3.7787
1.14288	2.643	7.07756	1.333	18.6669	6.3333	9.2425	7.3332	8.13344	18.2358	1.20006		-3.7112
0.34296	2.0715	4.9	1.367	22.5554	5.4999	13.6365	6.9999	7.46676	17.9486	1.44		-3.6437
3.08568	1.428	4.9	1.933	21.3892	6.9999	13.3335	7.3332	8.53328	21.1075	1.56006		-3.5762
1.71432	2.7855	8.71122	2.133	17.1108	6.8334	10.606	8.0001	8.13344	16.0821	1.67994		-3.5088
1.4856	1.785	9.25561	1.733	15.9446	6.9999	12.2725	6.6666	5.73328	15.2202	1.92006		-3.4413
1.02864	2.286	7.62244	1.2	16.7223	8.3334	13.485	12.3333	9.99992	17.6613	1.20006		-3.3738
3.8856	2.0715	6.26122	1.267	13.2223	4.8333	13.6365	6	8.9334	18.5231	1.08		-3.3063
1.71432	2.571	10.0724	2	11.2777	6.6666	13.182	8.3334	12	15.7948	1.44		-3.2389
1.60008	2.1435	6.80561	1.333	16.7223	7.5	9.697	11.0001	11.3333	19.6717	1.56006		-3.1714
0.9144	2.643	8.43878	1.5	20.6108	6.8334	11.515	5.3334	13.0668	10.3387	1.44		-3.1039
1.82856	1.572	3.53878	1.7	22.1669	8.3334	13.182	6.9999	6.39996	14.5023	1.20006		-3.0364
2.28576	2.8575	7.89439	0.867	21.7777	7.6668	14.5455	8.3334	4.39992	19.0977	1.56006		-2.969
2.17152	1.572	6.80561	1.367	21.7777	9.8334	14.8485	8.3334	7.8666	15.2202	1.8		-2.9015
1.82856	1.785	8.43878	1.6	20.2223	9.9999	9.2425	6	11.0667	18.6665	1.56006		-2.834
1.71432	1.5	7.07756	0.7	17.8892	6.8334	9.697	6.3333	5.0666	18.5231	1.67994		-2.7665
3.08568	1.6425	2.99439	1.267	14.7777	6.9999	13.788	11.6667	9.73336	20.9642	2.28006		-2.6991
1.14288	2.8575	2.72244	0.867	17.1108	6.8334	11.9695	10.6668	7.46676	19.3844	3.00006		-2.6316
2.28576	2.8575	9.25561	0.733	24.1108	6.5001	7.2725	9.6666	4.66676	18.3798	2.39994		-2.5641
1.37136	2.0715	5.71683	0.667	20.6108	8.8332	10.4545	8.0001	6.80008	18.5231	2.28006		-2.4966
4.45704	1.929	4.62756	1.267	22.5554	7.1667	11.818	8.0001	7.06664	19.8156	1.67994		-2.4292
1.25712	2.286	6.26122	1	27.6108	6.5001	12.7275	7.6668	7.46676	18.3798	1.67994		-2.3617
1.37136	2.7855	12.7944	1.233	23.7223	7.3332	10.909	5.0001	6.00012	20.5335	2.16		-2.2942
1.9428	3.429	10.6168	1.433	23.3331	6.8334	16.9695	3	7.73332	15.7948	3.11994		-2.2267
2.05704	3.786	5.71683	0.733	22.1669	6.9999	12.576	4.6668	9.06668	20.2462	2.39994		-2.1593
2.17152	3.357	12.25	0.6	19.0554	7.6668	13.3335	6.6666	8.80012	16.5127	2.88		-2.0918
2.4	2.5005	12.7944	0.733	21.3892	6	13.788	3.6666	5.73328	23.1179	2.64006		-2.0243
1.82856	1.785	8.98317	0.933	21	4.8333	14.394	3.6666	4.26664	17.5179	2.16		-1.9568
0.68568	1.6425	10.0724	1	18.2777	5.4999	12.7275	4.6668	5.86656	19.0977	1.8		-1.8894
2.62848	1.929	4.35561	0.9	22.5554	4.6668	20.4545	9	7.3332	20.1023	2.75994		-1.8219
3.77136	2.8575	15.5168	0.867	26.8331	5.4999	17.121	9.3333	8.66656	26.4202	3.6		-1.7544
1.4856	2.8575	8.43878	1.033	26.8331	6.8334	12.2725	9	5.0666	28.8613	2.03994		-1.6869
3.3144	3.285	8.71122	0.933	32.2777	6.6666	15.4545	6.9999	7.73332	26.9948	1.44		-1.6195
3.08568	3.2145	5.98878	1.367	32.6669	6.9999	20.909	3	9.4668	25.1283	2.03994		-1.552
3.08568	2.715	10.0724	0.733	31.1108	7.3332	17.7275	4.3332	11.2	24.9844	3.36006		-1.4845
4.68576	3.072	9.25561	1.833	37.3331	7.5	14.8485	6.6666	10.2668	34.7486	3.47994		-1.417
4.3428	3.9285	8.98317	1.767	45.1108	9	16.818	9.3333	7.3332	30.0104	6.24006		-1.3496
2.8572	4.6425	13.8832	1.2	56.3892	7.8333	19.697	6	7.46676	31.5896	4.19994		-1.2821
4.8	6.285	16.3332	1.533	62.6108	8.8332	19.091	8.0001	9.86664	35.3231	4.19994		-1.2146
3.8856	6.429	12.7944	1.133	56	10.8333	20	12.9999	9.73336	27.7127	5.76		-1.1471
2.74296	6.9285	9.8	1.433	55.2223	11.8332	18.9395	8.3334	8.26672	36.041	6.84		-1.0797
2.97144	5.928	16.0612	2.633	48.2223	11.4999	18.6365	8.3334	6.1334	34.0306	5.99994		-1.0122
5.2572	4.929	17.15	3.4	45.8892	11.0001	21.6665	8.0001	9.73336	38.0514	8.76006		-0.9447
5.48568	5.571	14.7	2.7	45.1108	8.0001	24.2425	9.3333	11.3333	40.6358	10.08		-0.8772
6.97152	5.8575	18.2388	3.733	33.8331	8.4999	27.121	10.3332	9.99992	44.6566	8.04006		-0.8097
5.14296	4.857	13.6112	3.4	31.1108	7.8333	23.3335	8.0001	6.6668	54.9948	11.52		-0.7423
7.77144	7.3575	17.4224	6.1	29.1669	9.6666	22.879	13.6668	9.60008	51.2613	13.68		-0.6748
6.85704	10.857	25.5888	6.333	45.1108	11.8332	22.7275	12	9.4668	43.3642	14.4		-0.6073
7.6572	11.7855	26.4056	8.267	53.2777	13.6668	28.485	26.0001	12.2668	55.4254	19.2001		-0.5398
9.37152	13.6425	23.1388	9.9	52.8892	12.1668	33.6365	34.3332	10.2668	66.0514	22.32		-0.4724
12.1142	13.3575	20.6888	12.433	55.6108	16.8333	31.0605	27.9999	13.0668	62.8925	29.3999		-0.4049
15.3144	16.071	26.4056	17.533	59.8892	21.8334	41.212	32.0001	12.9332	74.2358	27.2399		-0.3374
21.257	18.1425	26.6776	21.767	73.1108	22.3332	39.5455	33.9999	11.0667	71.2202	31.1999		-0.2699
22.5144	21.786	27.4944	23.433	77.7777	22.1667	62.2725	47.6667	13.4666	79.2613	41.2799		-0.2025
28.1143	24.285	45.1888	26.233	84	36	71.212	59.3334	24.6666	89.7434	51.9601		-0.135
30.4001	28.2855	51.1776	36.167	98	51	74.2425	59.0001	17.8668	91.8977	56.52		-0.0675
35.657	32.928	39.7444	40.8	111.611	64.3332	75	77.3334	28.8	91.6104	65.52		0
44.6856	45.9285	43.8276	50.333	133.778	71.8332	101.515	68.6667	37.7334	94.0514	79.7999		0.0674
67.8857	58.215	79.7612	62.533	149.722	85.3332	103.334	75	41.0668	93.9075	97.4399		0.1349
67.7714	64.785	78.9444	81.533	143.5	102	99.8485	92.0001	48.2667	106.543	107.88		0.2024
90.1714	72.9285	82.7556	92.833	144.278	109.833	116.061	98.0001	57.3334	113.149	114.48		0.2699
90.2856	79.7145	102.356	110.233	142.333	111.167	124.243	98.6667	65.7334	119.754	122.04		0.3373
98.2858	94.5	114.606	110.367	124.445	111.833	129.849	105.667	70.9332	136.266	138.12		0.4048
109.371	105.357	147.272	110.067	117.055	125.833	143.788	97.3332	74.0001	155.364	134.04		0.4723
119.429	105.429	123.044	117.267	128.722	128	141.363	90.3333	84.9332	144.02	124.8		0.5398
121.714	105.786	139.106	125.3	130.667	131.5	140.757	101	82.1332	152.061	137.04		0.6072
137.371	114.072	147.272	117.2	137.667	139.167	147.424	122.667	79.8666	157.518	138.36		0.6747
134.514	116.286	149.722	126.133	153.611	149.833	145	109.667	102.667	172.739	159.48		0.7422
138.743	111.357	155.711	123.367	157.889	140.833	162.121	107.667	103.467	155.22	164.52		0.8097
156.686	111.499	148.906	132.033	159.055	132.667	139.243	132.667	108	158.954	148.68		0.8771
154.057	114.644	163.878	130.633	157.111	143.167	142.424	106	106.8	181.066	162		0.9446
131.429	128.857	149.994	134.133	148.167	142.667	147.121	121.667	107.333	176.041	176.28		1.0121
163.428	126.072	141.556	137.733	151.667	142.833	140.454	139	107.2	143.59	171.12		1.0796
153.943	122.501	139.922	135.2	154	148.5	138.637	138.667	116.4	176.041	163.2		1.147
167.314	124.215	140.739	142.033	150.5	143.5	146.97	130.667	114.933	161.108	162.48		1.2145
148.572	125.858	136.656	144.8	153.222	143.333	139.849	134.333	115.333	181.641	161.4		1.282
147.771	123.215	141.828	145.7	142.333	141.333	143.03	143.667	136.667	182.646	157.2		1.3495
155.886	121.071	137.472	157.533	137.667	125.167	157.576	134.667	125.067	181.928	160.44		1.4169
149.371	124.642	150.539	149.1	140.778	131.5	164.546	164.667	120.533	177.334	166.2		1.4844
138.857	131.5	159.794	158.867	143.5	134	154.849	149	124.667	177.764	158.64		1.5519
158.743	127.285	139.922	147.567	160.222	125.333	136.363	129.333	129.6	163.98	157.8		1.6194
147.429	134.786	146.456	156.233	158.278	128.333	137.576	130.667	133.2	154.072	160.08		1.6868
157.486	140.571	157.889	148.467	152.833	136	153.333	152.333	133.467	168.143	155.88		1.7543
151.886	139.071	130.939	159.433	167.611	133.833	131.363	169.333	118.8	164.41	151.56		1.8218
147.886	136.215	133.117	158.167	144.667	137.5	135.151	166.333	127.333	152.349	156.12		1.8893
157.143	137	124.95	163.233	132.222	127.5	132.273	150	131.867	155.077	158.4		1.9567
151.543	136.785	145.911	164.867	141.555	116.667	129.546	172.667	125.867	146.175	150.48		2.0242
148	142.071	162.517	169.867	150.111	118.167	135	142	135.2	153.21	155.88		2.0917
138.4	145.428	168.233	163.367	151.667	124.667	145.757	168.333	131.2	169.149	151.08		2.1592
150.171	152.928	151.9	159.8	150.889	139.667	151.818	154.667	135.6	139.282	141.96		2.2267
148.686	148.714	153.261	162.967	150.5	128	153.182	141.667	148.4	143.877	142.08		2.2941
131.657	163.714	149.722	163.467	159.833	121.833	151.667	132.333	136.8	159.528	153.24		2.3616
144.914	145.071	154.894	165.533	169.945	116.167	144.394	139	125.067	153.641	141.96		2.4291
127.886	153.643	159.522	167.7	157.889	133.833	154.394	158.333	137.867	161.108	140.76		2.4966
149.371	153.714	155.711	169.4	151.278	139.5	151.818	146	140.667	184.513	129.96		2.564
140.114	154	161.156	163.067	144.278	140.833	141.363	148.667	133.2	174.749	135.48		2.6315
139.886	152.071	159.794	166.267	152.445	122.333	143.182	143.333	130.133	141.149	130.32		2.699
127.543	152.286	175.856	167	171.889	125.167	141.212	152.333	139.2	146.892	136.68		2.7665
142.514	150.786	168.778	158.033	166.445	129	145.303	156	136.933	145.169	140.16		2.8339
133.029	153.571	184.294	165	164.111	127	144.243	153.667	140.8	138.564	148.8		2.9014
134.743	155.5	164.694	168.2	167.611	133.167	145.303	137.667	140	139.713	147.48		2.9689
145.6	153.929	140.467	165.733	169.945	129.5	140.606	139.667	137.867	129.087	148.32		3.0364
141.714	164.571	159.522	161.367	165.667	116.5	133.485	131.333	137.067	134.543	147		3.1038
134.286	157.785	135.294	165.133	159.445	121	132.273	126	129.333	127.939	146.88		3.1713
142.857	148.714	136.656	164.4	160.222	135.833	136.667	137.333	126.4	148.759	150		3.2388
132.114	149.5	152.172	162.667	172.278	137.833	141.818	147	127.333	160.102	154.44		3.3063
148.457	151.5	155.167	162.8	164.889	127	145.757	153	133.733	120.472	148.92		3.3737
150.629	149.214	171.228	161.4	144.667	121.5	134.546	147	135.733	111.425	147.48		3.4412
133.371	147.285	154.078	162.1	149.333	138.333	137.424	154	131.333	124.061	141.96		3.5087
134.514	154.785	163.606	169.3	166.445	141.333	151.667	173.333	131.2	141.436	140.76		3.5762
137.028	158.357	149.45	165.467	160.611	143.333	134.243	159	135.6	128.513	148.68		3.6436
148.229	153.929	160.883	169.4	160.611	127.5	139.697	143.667	138.4	140.575	151.2		3.7111
142.971	161.571	158.433	164.167	162.945	127.5	138.333	148	131.867	144.739	149.16		3.7786
146.286	160.428	170.956	160	150.111	124	140.303	139.667	135.2	131.816	148.56		3.8461
149.257	158.643	169.867	163.867	149.722	131.833	125.606	142.667	121.733	133.395	145.8		3.9135
141.6	160.5	174.494	163.2	155.945	120	140.303	156.333	124.4	153.641	142.2		3.981
127.886	157.143	156.8	166.167	162.555	120	134.849	127	125.467	145.6	150.72		4.0485
151.886	159	172.317	157.5	177.333	120.333	141.212	127.333	134.267	128.8	153.96		4.116
148.457	160.071	146.183	160.3	172.278	119.167	128.94	157.667	135.467	145.313	152.16		4.1834
135.543	153.143	167.961	154.9	159.445	128.667	130.757	160	134.533	139.139	153.84		4.2509
131.2	154.785	182.117	158.733	144.667	125.667	125.454	147.667	132.267	151.775	140.64		4.3184
153.257	147.072	172.317	154.2	173.833	123.167	134.394	155	135.067	147.754	145.56		4.3859
129.714	150.5	162.789	149.233	172.667	132.333	138.333	152	138.533	146.605	150.12		4.4533
113.714	157.215	160.611	152.4	148.945	141	126.969	168	133.2	134.4	146.88		4.5208
138.286	169.857	155.167	157.533	141.555	133	125.909	148.667	130.8	132.82	148.68		4.5883
127.086	155.928	130.122	147.333	151.667	131.667	124.394	151.333	141.6	148.759	150.96		4.6558
120.686	144.5	126.311	147.1	143.111	127.667	118.636	139	151.333	141.436	149.76		4.7232
122.057	160.143	115.422	142.9	127.555	125.333	122.272	145	134.133	140.431	145.56		4.7907
120	162.143	129.033	147.967	138.445	130.5	144.243	153.333	132.933	155.795	150		4.8582
132.228	167.643	139.922	145.933	163.333	133	146.06	159.667	138.133	153.21	142.44		4.9257
124.229	167.715	112.972	139.967	169.945	128.5	137.879	152.667	134.933	146.749	154.8		4.9931
127.657	172.785	112.156	136.5	160.611	124.667	151.667	141	143.2	145.6	143.4		5.0606
126.4	176.571	111.339	134.6	148.945	127.833	143.333	150	133.467	124.78	138.96		5.1281
127.771	175	115.422	141.667	148.167	132.333	144.546	173.667	152.8	136.554	150		5.1956
121.143	168.643	136.383	145.033	155.555	129.167	147.273	161.667	134.533	128.513	155.52		5.2631
116.343	162.5	120.867	130.467	160.222	136.5	144.546	155.667	139.333	161.825	145.08		5.3305
122.743	160	136.111	142.7	149.722	129	143.333	155.667	138.8	148.328	137.16		5.398
119.772	161.857	112.972	144.967	145.055	123.167	155.454	158.667	133.067	131.959	148.56		5.4655
116.343	173.143	106.983	148.567	136.889	139.667	140.454	146.667	138.4	137.416	151.92		5.533
119.2	168.285	108.072	154.933	141.945	138.667	138.637	169.667	133.733	138.995	143.16		5.6004
117.828	176.357	126.583	146.7	145.445	136	140.757	168	148.667	148.184	141.72		5.6679
129.714	170.643	132.028	148.133	146.611	130.333	133.94	164.667	138.933	124.205	138.36		5.7354
123.886	161.928	120.05	146.633	150.111	115.667	143.788	130.667	136.8	143.59	142.56		5.8029
140.114	157.929	114.333	146.233	146.611	122.667	148.637	135	140.667	149.62	138		5.8703
124.457	150.857	147	147.8	152.833	135.5	143.485	147	153.2	131.959	137.76		5.9378
138.857	145.785	127.944	144.167	162.167	127.5	156.97	154	145.733	132.534	143.88		6.0053
130.857	145.215	143.189	145.533	153.222	122.833	156.212	154	166.133	131.959	149.4		6.0728
147.2	139.5	139.378	148.333	156.722	125.333	150	167	144.933	130.236	152.28		6.1402
136.457	134.786	133.661	140.9	152.445	130.333	162.727	145.667	149.2	129.375	143.16		6.2077
143.2	137.143	124.95	143.5	146.222	142.667	145.303	166	151.733	117.887	149.04		6.2752
128	145.071	103.444	146.967	145.445	131.167	158.485	163	150.667	125.641	141.24		6.3427
140.571	150.571	116.783	146.733	150.111	118.5	147.424	150	156.933	107.549	153.48		6.4101
161.257	150.714	102.356	148.367	151.667	127.833	138.333	145	145.2	125.21	152.04		6.4776
140.914	159.285	124.133	157.433	142.722	147	151.212	150	137.333	155.795	148.44		6.5451
144.457	160.215	107.8	151.833	146.222	145	150	155.333	142.133	122.913	148.8		6.6126
147.771	164.786	104.261	150.133	153.611	142.333	159.849	157.333	150.133	141.723	153.72		6.68
145.371	157.643	94.1888	153.733	159.833	133	155.151	176	148.4	133.108	156.96		6.7475
166.857	153.214	95.55	144.5	162.555	134	163.788	182	154.667	144.595	144.36		6.815
161.028	162.714	102.356	147.267	156.722	145.667	159.697	173.333	157.333	114.728	145.08		6.8825
150.171	149.214	98	145.9	149.722	139.5	150.757	168.667	147.6	114.872	150.24		6.9499

## Sheet: Fig 2f
Figure 2f
																Distance
8.06	0.179955	0.3	2.83322	1.32	3.64159	4.9334	2.64	4.72226	2.7336	1.167	1.05003	22.0002	0.41625	9.38886		-6.7476
9.88	0.090045	0.40005	4.34452	2.49326	3.83341	1.2	1.76	3.02226	3.1332	2.5	0.97497	17.5002	1.875	12.7111		-6.6801
6.58671	0.989955	1.39995	6.04452	2.34674	1.91659	3.0666	8.21326	5.00548	2.0004	2.111	0.824985	16.5	0.72875	18.0554		-6.6126
11.6133	0.719955	0.49995	4.91096	3.66674	2.3	4.6666	5.86674	3.21113	3.0672	3.056	1.35	16.9998	0.83375	9.82228		-6.5452
12.6533	0.719955	0	3.4	3.81326	3.25841	2.5334	1.17326	5.19452	2.1996	1.722	0.59994	17.5002	0.83375	10.6889		-6.4777
11.7867	0.27	0	4.53322	3.37326	3.83341	2.8	3.81326	5.38339	2.4	1.944	0.824985	13.9998	0.83375	9.38886		-6.4102
10.7467	1.25995	1.09995	3.77774	1.46674	3.45	2.4	1.90674	3.4	3.6	3.333	0.824985	11.5002	0.52125	12.7111		-6.3427
8.14671	2.16	0.70005	4.91096	2.49326	5.175	1.8666	4.84	2.45548	2.5332	2.389	0.525015	6.4998	1.14625	6.21114		-6.2753
7.54	0.27	0	3.96678	4.98674	4.21659	3.0666	2.93326	3.30548	2.0004	2.278	1.12495	10.9998	1.14625	12.8554		-6.2078
13	0	0.19995	2.83322	3.52	4.98341	2.5334	2.93326	3.68339	1.6668	2.778	0	13.9998	0.83375	10.6889		-6.1403
18.0267	0	0	1.88904	3.08	5.175	4.8	0.73326	4.62774	1.8	3.333	0.75006	16.5	1.35375	7.36658		-6.0728
14.3	1.89	0.40005	2.83322	5.86674	3.45	0.8	2.64	3.96661	3.2004	2.722	0.97497	15.4998	1.35375	9.38886		-6.0054
12.8267	0.179955	1.5	3.77774	4.69326	1.91659	1.6	2.2	2.17226	2.4672	2.722	0.59994	10.9998	0.52125	7.36658		-5.9379
13.52	0.179955	0.9	5.1	3.81326	1.53341	1.0666	2.34674	3.96661	3.2004	1.833	0.449955	11.5002	0.41625	3.03342		-5.8704
17.42	0	1.39995	3.77774	5.57326	1.53341	2	4.98674	5.00548	2.0664	2.722	0.525015	10.5	1.04125	3.9		-5.8029
12.3933	0.27	1.2	4.15548	4.98674	2.10841	3.2	3.52	3.21113	2.0004	2.278	1.64997	10.5	1.77125	8.81114		-5.7355
11.0067	0.630045	0.10005	5.66678	1.46674	2.68341	1.7334	1.76	4.43887	2.6664	1.722	0	14.5002	0.3125	6.78886		-5.668
8.06	1.08	0.10005	5.28904	2.78674	2.49159	5.3334	1.46674	4.25	2.7336	2.778	0.37503	14.5002	0.9375	7.07772		-5.6005
16.2067	0.179955	1.09995	3.96678	4.98674	4.21659	5.2	2.93326	2.73887	1.5336	3	0.824985	11.5002	0.72875	2.74456		-5.533
7.88671	0	0.40005	2.83322	5.28	4.79159	4.1334	6.30674	1.79452	2.3328	3.278	0.59994	13.0002	1.14625	3.61114		-5.4656
7.10671	0.27	0.49995	1.32226	2.49326	3.25841	1.8666	4.10674	4.53339	2.4	1.778	0.675	16.5	1.45875	5.63342		-5.3981
12.3933	0.54	0.3	4.34452	2.34674	3.64159	1.4666	2.93326	3.02226	1.8	2.167	0.149985	16.0002	0.72875	4.91114		-5.3306
10.4867	0.989955	1.09995	6.42226	4.54674	4.025	1.6	4.54674	3.11661	1.8672	2.333	1.49998	18	0.625	5.2		-5.2631
9.18671	0.719955	1.39995	4.15548	3.22674	3.83341	4.2666	3.96	3.4	1.3332	2.611	0.449955	19.0002	0.41625	4.62228		-5.1957
14.3	0.090045	0	4.72226	4.25326	4.025	3.3334	2.05326	3.4	2.6664	1.5	0.75006	14.5002	0.3125	1.73342		-5.1282
9.53329	0.449955	0	3.58904	3.22674	3.64159	1.6	2.2	6.13887	1.9332	2.167	1.72503	12	0.52125	2.02228		-5.0607
8.40671	0.81	0.3	6.42226	5.57326	3.64159	3.7334	4.10674	5.00548	1.6668	3	0.37503	14.5002	1.04125	2.31114		-4.9932
12.74	0.630045	0.49995	6.8	5.86674	3.45	2.2666	3.52	3.21113	2.4672	2.278	0.675	22.0002	0.3125	6.93342		-4.9258
12.0467	0.449955	0	3.96678	5.72	4.6	0.8	3.52	2.17226	2.5332	1.556	0.675	29.5002	0.3125	6.78886		-4.8583
8.58	0.630045	3	3.21096	4.10674	4.79159	3.6	3.37326	4.34452	1.8	2.056	2.77506	22.9998	1.04125	3.46658		-4.7908
9.01329	1.08	0.49995	3.21096	6.01326	3.83341	2.6666	2.05326	2.55	1.9332	2.167	0.59994	17.5002	0.625	5.92228		-4.7233
6.67329	1.52995	1.2	4.91096	4.84	3.06659	4.2666	6.01326	5.47774	3.7332	3.111	0.449955	19.5	0.72875	4.47772		-4.6559
17.68	0.090045	0.3	5.66678	4.98674	2.875	2.4	3.52	3.68339	3.3996	3.667	0.675	18.4998	0.83375	4.04456		-4.5884
13.0867	0.27	0.19995	4.15548	3.37326	2.3	3.0666	4.25326	5.85548	2.1336	1.889	1.12495	18	1.35375	6.21114		-4.5209
10.2267	0.81	0	2.64452	4.54674	3.06659	1.4666	3.37326	2.83339	2.2668	2.778	0.75006	15	0.9375	4.33342		-4.4534
17.2467	0.630045	3.19995	1.13322	4.4	2.68341	2	3.37326	2.55	2.0004	3.056	1.27494	14.5002	0	4.33342		-4.386
20.6267	1.35	0.6	3.4	3.66674	2.875	2.5334	5.86674	2.92774	2.0004	2.556	0.675	12.4998	0.83375	4.47772		-4.3185
13.6933	0.989955	0.10005	5.47774	7.18674	2.3	3.8666	7.04	3.11661	2.4	2.278	0.675	12.4998	0.20875	4.91114		-4.251
11.6133	0	1.2	7.36678	2.64	2.49159	4.6666	2.34674	3.58887	2.6004	2.556	1.05003	10.5	0	3.32228		-4.1835
13.0867	1.89	0	4.34452	3.08	2.68341	2.6666	3.81326	5.47774	1.9332	2.722	0.675	13.0002	0.625	5.34456		-4.1161
19.5867	1.79995	0	3.96678	1.90674	3.06659	1.7334	6.30674	8.40548	2.2668	2.722	0.59994	13.0002	0.9375	3.32228		-4.0486
15.08	0.54	0.10005	5.66678	4.54674	2.68341	8	1.02674	5.57226	2.0664	4.222	0.29997	21.4998	0.52125	6.78886		-3.9811
14.6467	0.179955	0	3.58904	4.69326	3.45	6.6666	6.74674	4.72226	3.6672	1.778	0.97497	40.0002	0.3125	2.88886		-3.9136
10.2267	0.360045	1.2	4.34452	5.42674	3.83341	6	5.72	4.15548	2.6664	1.389	0.824985	54	0.3125	2.74456		-3.8462
10.4867	0.360045	0.40005	5.47774	5.28	2.875	3.6	4.4	3.21113	2.4672	2.611	0.824985	42.4998	0.3125	2.88886		-3.7787
10.3133	2.87995	0.19995	4.72226	4.98674	1.91659	2.6666	0.73326	5.28887	2.4	3.056	0.900045	27.4998	0.9375	4.62228		-3.7112
7.45329	1.62	0.10005	4.91096	7.04	2.3	5.7334	6.16	5.85548	2.7336	2.778	0.149985	14.5002	0.9375	2.31114		-3.6437
7.71329	1.44005	0.40005	5.47774	4.54674	1.15	4.2666	4.84	6.42226	3.8004	2	2.47496	11.5002	1.04125	3.46658		-3.5762
9.01329	2.79005	0.19995	6.04452	4.84	1.15	4	3.37326	4.25	2.8668	2.056	1.64997	16.0002	0.52125	4.62228		-3.5088
12.0467	1.62	0	5.85548	6.6	2.49159	6	2.05326	4.06113	1.6668	2.889	2.025	12.4998	0.3125	4.18886		-3.4413
10.2267	1.25995	0.19995	6.04452	4.98674	1.91659	4.2666	3.96	2.36113	3	3.611	0.449955	10.5	0.41625	4.04456		-3.3738
9.1	0.81	1.09995	5.85548	4.4	4.98341	3.6	3.37326	2.55	2.1996	3.167	0.525015	10.5	0.625	1.87772		-3.3063
17.0733	1.25995	0.9	4.91096	2.49326	4.21659	2.8	1.90674	4.62774	3.1332	3.278	0.225045	12	1.45875	3.75544		-3.2389
6.93329	0	0.10005	3.58904	4.54674	2.10841	2.6666	4.4	3.30548	3.8004	2.722	1.49998	13.0002	1.875	5.63342		-3.1714
12.5667	0	1.00005	4.91096	6.16	2.49159	5.0666	2.49326	5.19452	3.7332	3.556	1.94994	12	1.04125	2.02228		-3.1039
13.1733	0.900045	0.9	6.61096	5.42674	3.64159	0.9334	6.45326	5.66661	3.3336	4.833	0.37503	9.4998	0.20875	3.61114		-3.0364
13.6067	0.630045	0	5.28904	7.18674	3.06659	2.4	3.81326	1.51113	2.4	3.889	0.675	7.9998	0.41625	3.46658		-2.969
17.16	0.27	0.10005	6.23322	6.01326	3.64159	4.8	4.84	5.47774	3.2004	2.944	0.97497	6	0.72875	1.44456		-2.9015
18.3733	1.79995	0.10005	5.28904	5.28	2.49159	3.0666	3.37326	2.55	2.7336	3.333	0.29997	6	0.41625	3.61114		-2.834
12.1333	1.52995	0	5.47774	9.68	3.45	2.1334	9.82674	5.66661	2.2668	3.278	1.20002	7.5	0.625	3.32228		-2.7665
5.2	2.7	0	6.8	6.30674	2.68341	4.1334	7.04	4.34452	3	2.444	0.225045	10.9998	1.04125	4.33342		-2.6991
8.58	1.89	0.49995	6.98904	6.16	2.3	2.8	1.90674	2.92774	2.6004	4.056	1.05003	12	1.66625	2.16658		-2.6316
16.2067	2.7	0.79995	5.47774	7.77326	2.49159	0.4	8.21326	2.26661	2.1996	3.667	0.97497	6	1.25	5.48886		-2.5641
12.48	1.35	0.70005	5.85548	9.82674	2.10841	4.5334	5.28	4.62774	3.8004	5.5	1.72503	6.4998	0.72875	2.31114		-2.4966
11.2667	0	0.10005	6.04452	11.88	2.68341	2.2666	2.2	3.30548	3.3996	4.278	0.525015	7.9998	0.72875	2.6		-2.4292
15.08	0	0.10005	7.55548	7.04	3.45	2.2666	5.57326	3.02226	3	4.778	1.05003	8.5002	1.35375	1.58886		-2.3617
13.6067	1.25995	0	8.5	5.42674	3.25841	4	2.49326	4.91113	3	4.889	1.49998	10.0002	1.97875	2.31114		-2.2942
8.14671	2.52005	0	9.06678	7.04	3.45	4.4	7.77326	4.81661	3.5328	3.222	0.97497	13.9998	2.08375	1.15544		-2.2267
12.3067	2.25005	0.79995	10.5777	5.72	3.83341	7.3334	3.81326	3.49452	4.6668	3.5	1.05003	16.5	2.08375	3.17772		-2.1593
13.26	0.090045	1.09995	12.4668	8.94674	3.06659	5.0666	4.25326	4.62774	3.8664	2.889	2.32497	13.5	1.66625	1.58886		-2.0918
12.6533	1.79995	0.49995	10.389	9.24	2.10841	3.2	9.82674	6.04452	3.8004	2.778	1.87502	14.5002	2.60375	1.44456		-2.0243
11.5267	2.06996	0.10005	9.44452	7.77326	1.91659	5.0666	2.93326	4.43887	3.3336	4.778	1.35	10.9998	2.1875	2.6		-1.9568
12.74	1.35	0.40005	8.68904	8.21326	2.3	2.1334	3.08	3.49452	3.9996	3.444	1.20002	10.0002	1.45875	3.9		-1.8894
8.14671	1.08	1.39995	11.3332	7.77326	2.10841	4.9334	5.72	3.11661	4.5336	4.333	2.25005	7.0002	1.14625	3.75544		-1.8219
14.6467	3.06005	1.30005	13.789	5.42674	1.34159	4	4.54674	4.53339	5.5332	4.167	1.42506	5.5002	1.875	2.45544		-1.7544
12.5667	0.54	0.79995	14.1668	4.84	1.91659	5.4666	7.77326	5.95	4.0668	5.056	1.94994	7.0002	1.35375	4.33342		-1.6869
14.56	0.360045	0.79995	15.6777	4.69326	2.49159	7.4666	9.97326	6.51661	4.4664	6.444	1.94994	6	2.5	3.17772		-1.6195
6.15329	0.54	2.29995	13.411	5.86674	2.3	6.9334	7.48	3.96661	6.8004	4.833	2.40003	8.5002	5.10375	4.47772		-1.552
3.98671	0.989955	1.69995	11.711	4.4	4.025	6.4	8.8	5.47774	8.4	7.667	2.32497	6.4998	4.0625	3.61114		-1.4845
5.98	0.449955	1.8	17	4.84	3.45	5.7334	5.86674	4.06113	11.4672	9.333	3.14995	5.5002	2.91625	3.75544		-1.417
9.36	1.52995	2.29995	17.189	4.25326	4.40841	10.8	6.45326	5.76113	11.3328	9.556	1.42506	4.9998	3.85375	2.74456		-1.3496
3.29329	1.35	3.49995	14.1668	5.86674	4.79159	8.9334	13.9333	7.27226	10.8672	8.889	1.79995	7.0002	4.58375	3.32228		-1.2821
6.15329	2.25005	2.4	20.4	7.92	4.40841	7.3334	9.82674	6.32774	14.1336	9.722	3.60005	6	5.625	7.22228		-1.2146
7.45329	0.989955	2.29995	27.7668	4.54674	6.13341	9.3334	9.53326	7.17774	14.9328	10.222	3.45006	6	6.875	8.66658		-1.1471
6.24	1.79995	5.29995	23.0445	6.45326	4.40841	10	6.01326	8.59452	19.1328	13.833	3.07503	7.5	7.5	3.61114		-1.0797
2.94671	2.33995	3.10005	27.2	3.81326	4.025	11.7334	9.97326	6.89452	20.5332	13.667	6.30004	6.4998	8.54125	5.48886		-1.0122
5.02671	1.89	4.99995	28.3332	4.54674	4.79159	13.8666	8.06674	9.53887	23.8668	15.389	4.95005	6.4998	11.1463	6.5		-0.9447
5.2	1.35	8.80005	27.5777	3.52	4.79159	11.7334	20.5333	9.06661	20.3328	19.389	5.99994	4.9998	11.875	5.48886		-0.8772
5.63329	4.95005	5.1	24.1777	6.6	6.13341	9.3334	13.4933	10.0111	25.9332	19.167	8.39997	7.5	14.7912	8.66658		-0.8097
8.40671	2.60995	4.69995	26.8223	9.68	6.13341	9.7334	13.9333	8.31113	36.1332	22.889	6.30004	13.0002	14.1662	10.2554		-0.7423
13.8667	1.35	11.9	30.9777	9.53326	9.96659	17.6	16.5733	9.25548	36.3996	26.667	6.97504	13.9998	18.75	16.4666		-0.6748
11.7867	6.38995	6.70005	42.8777	14.2267	15.3334	16.1334	26.9867	14.8277	42.8664	35	10.8	14.5002	26.25	20.3666		-0.6073
10.92	6.92995	10.3001	41.5555	20.3867	25.4916	22.9334	17.6	18.7	51.6672	36.833	9.89996	10.9998	31.1462	15.1666		-0.5398
15.6867	9.45	12.4001	39.6668	22.2933	47.5334	24.6666	22.5867	20.1166	60.6672	38.833	13.35	15.4998	38.6463	20.3666		-0.4724
20.1933	11.25	11.5	37.0223	25.6667	75.5166	34	22	27.8611	64.8672	41.444	14.175	21.4998	44.4787	26.7223		-0.4049
23.3133	23.67	18.2	46.8445	28.6	84.9084	34.9334	22	24.0834	79.7328	52.444	19.05	25.5	52.7088	30.1889		-0.3374
28.6867	41.58	32.7	68.189	38.72	101.2	46	32.12	38.8166	107.6	62.056	27.9	38.5002	51.4588	34.5223		-0.2699
32.9333	69.03	49.8	91.2332	47.8133	112.508	61.2	26.4	56.95	122.933	70.111	35.1	62.5002	62.8125	55.1777		-0.2025
49.92	106.29	57.2	114.089	59.5467	110.975	88.8	43.56	94.35	130.466	82.222	61.875	94.0002	88.4375	63.4111		-0.135
71.0667	118.44	49.0999	122.4	76.4133	84.3334	103.333	36.6667	108.895	132.133	98.444	108.825	114	116.875	94.3223		-0.0675
86.4067	105.93	84.7001	119.189	88.44	70.15	126.4	53.0933	119.85	118.2	116.833	120.225	113.5	125.416	118.011		0
116.48	81.81	112	118.055	89.9067	54.625	111.333	60.8667	121.361	99.5328	128.889	119.85	95.5002	119.375	116.133		0.0674
122.113	61.11	97.7	101.055	98.12	43.5084	78.1334	94.16	107.195	92.0664	119.278	106.05	61.9998	101.25	77.4223		0.1349
121.68	54.9	84.4	88.589	116.307	42.55	45.4666	112.347	91.6111	81.8664	92.5	67.35	55.0002	75.5212	41.8889		0.2024
108.767	77.85	45.9	76.8777	114.693	35.65	30.4	84.1867	69.7	75.2004	71.5	60.6749	53.5002	56.4588	40.0111		0.2699
91.26	57.15	42.7	64.789	93.72	26.45	30.4	75.8267	54.0223	69.9336	49.5	65.175	46.9998	45.4162	39.8666		0.3373
76.5267	57.6	33.2	50.4332	84.6267	20.7	20.8	40.6267	50.7166	60.2664	35	59.925	44.5002	37.5	38.2777		0.4048
63.0067	46.71	26.5001	49.6777	74.5067	17.25	24.5334	35.64	30.9777	56.1996	31.5	50.4	46.5	35.3125	23.5446		0.4723
51.1333	38.7	26.8	46.6555	63.6533	14.5666	16.9334	27.28	27.3889	59.1996	25.722	42.3	49.0002	31.9788	14.8777		0.5398
50.0067	43.38	26.5999	39.4777	45.32	16.1	15.7334	23.76	29.0889	58.3332	25.056	42.15	37.5	29.8962	14.5889		0.6072
41.5133	34.11	20.2001	32.8668	36.08	12.075	18.1334	20.9733	23.2334	57.7332	22.444	35.55	42	26.3538	20.5111		0.6747
38.22	28.8	21.3	34.9445	32.2667	9.96659	11.0666	19.5067	24.65	50.1996	21.778	34.5001	40.5	26.4587	17.6223		0.7422
34.4067	23.31	19.7	31.3555	32.56	12.4584	14	24.2	15.7723	43.8	23.611	31.725	34.9998	24.5837	15.4554		0.8097
32.3267	24.12	11.4	29.8445	29.6267	9.00841	12.1334	19.0667	16.8111	43.1328	22.333	26.625	34.5	25.625	10.5446		0.8771
29.38	26.46	14.5999	34.189	20.5333	8.625	12.1334	16.5733	11.4277	40.4004	15.778	23.0251	29.5002	22.1875	13		0.9446
27.56	17.64	15.1999	28.1445	16.5733	7.09159	12.9334	11.44	10.7666	38.5332	16.333	18.75	22.5	19.1663	10.6889		1.0121
24.3533	19.35	15.1999	23.2332	13.2	8.81659	7.0666	8.8	12.1834	41.3328	14.944	21.75	19.5	18.125	8.08886		1.0796
29.12	17.82	14.5999	20.7777	17.16	8.05	10.5334	10.12	10.2945	38.1336	14	18	17.5002	19.5837	12.2777		1.147
25.3933	15.93	19.0001	21.3445	11.2933	7.66659	13.4666	13.64	10.1055	32.8668	10.5	14.9251	22.0002	16.6663	15.4554		1.2145
17.2467	17.37	11.2	26.6332	8.50674	7.28341	6.6666	9.97326	9.44452	30.2664	12.722	14.025	21	13.0213	10.2554		1.282
18.46	14.04	13.6999	23.8	9.68	5.36659	10.1334	9.09326	8.78339	28.8672	12.944	13.5751	15.4998	15.3125	10.9777		1.3495
20.9733	13.23	18.6	25.689	6.74674	8.625	13.8666	4.4	9.25548	27.2664	12.167	14.7	13.0002	16.7712	8.95544		1.4169
20.7133	6.57005	11.5	22.1	8.8	9.58341	8	7.48	10.0111	29.0004	11.778	10.5	13.0002	15.8338	9.67772		1.4844
16.9	16.11	10.6999	23.0445	9.24	6.325	10.5334	7.04	8.12226	21.6672	9.722	12.975	11.5002	11.1463	11.5554		1.5519
17.8533	7.83	14.9	22.289	8.21326	5.94159	11.4666	9.09326	13.6	20.6004	8.722	9.97502	14.5002	10.9375	9.67772		1.6194
18.2867	11.16	14.5999	18.889	5.42674	5.94159	7.4666	8.8	8.97226	24.6	8.667	13.95	19.9998	10.3125	7.94456		1.6868
25.0467	8.64	13.0999	17.7555	5.13326	5.94159	5.7334	9.68	11.3334	24.1332	9.333	7.425	16.0002	9.6875	6.93342		1.7543
20.7133	7.46995	10.2	19.8332	6.89326	7.28341	14.2666	4.84	8.68887	19.4664	8.389	6.37497	16.0002	10.3125	4.76658		1.8218
15.4267	13.86	10.9001	25.5	5.28	7.28341	13.7334	11.2933	8.12226	19.4664	7.889	6.15006	13.9998	10.625	8.66658		1.8893
18.1133	7.83	13.8	21.1555	3.37326	4.40841	13.2	5.28	8.02774	20.6004	8.167	6.89999	15.4998	10.2088	6.64456		1.9567
9.36	5.49005	8.80005	19.4555	2.93326	3.83341	12	12.9067	9.16113	17.7336	9.5	7.19996	9.4998	9.79125	8.08886		2.0242
9.01329	6.30004	12.4001	16.0555	2.05326	3.64159	9.0666	9.24	8.97226	18.9336	7.667	6.45003	7.9998	11.3537	6.93342		2.0917
9.79329	4.86	13.2	15.6777	4.10674	3.64159	8.1334	7.77326	6.70548	19.8	5.444	7.95001	11.5002	11.1463	9.24456		2.1592
11.0067	8.64	12.9	18.3223	2.93326	4.79159	11.7334	7.04	8.21661	16.8672	8.5	4.64994	13.5	8.4375	5.63342		2.2267
15.34	6.38995	10.4	19.2668	3.08	3.25841	9.0666	6.6	7.74452	20.0664	7.278	7.19996	7.5	9.0625	7.51114		2.2941
12.48	6.38995	14.4	17.3777	4.98674	5.94159	11.0666	7.18674	8.31113	18.6	9.333	7.87495	10.5	6.35375	6.93342		2.3616
15.34	5.67	10.6	18.889	3.37326	6.13341	14.9334	5.42674	5.66661	17.4672	6.833	8.69994	11.5002	5.9375	8.08886		2.4291
17.8533	5.4	11.3	18.889	3.08	7.66659	15.3334	5.13326	4.53339	16.8	7.556	8.24999	13.9998	6.14625	4.91114		2.4966
15.1667	3.95995	21.7999	17.189	6.6	7.85841	6.6666	7.04	7.93339	19.4664	6.889	5.69997	15.4998	7.91625	4.62228		2.564
13.52	8.37	11.8001	16.811	3.66674	5.75	9.2	3.37326	3.4	16.1328	7.556	7.34994	7.9998	4.79125	5.63342		2.6315
18.1133	6.03005	15.7	18.3223	2.64	4.21659	13.4666	5.13326	7.17774	16.9332	4.5	7.65005	8.5002	5	6.21114		2.699
20.02	8.00995	12.5	19.6445	4.25326	4.025	8	5.72	7.55548	17.0004	5.611	9.67505	9.4998	6.97875	5.48886		2.7665
16.2067	8.81996	12.5	14.9223	4.98674	2.68341	8	4.25326	8.68887	13.4664	6	6.60001	9	6.35375	3.75544		2.8339
16.12	6.57005	17.5999	16.2445	2.34674	3.06659	5.2	8.50674	6.23339	17.4672	6.056	10.7249	7.5	5.3125	5.05544		2.9014
18.0267	7.29	17.4	15.8668	2.49326	4.79159	9.0666	4.25326	6.04452	14.9328	3.278	8.92498	4.9998	5.52125	6.64456		2.9689
9.18671	8.54996	19.8	13.2223	3.08	3.06659	11.0666	7.33326	7.55548	14.8668	5.667	5.10003	6	6.5625	4.18886		3.0364
15.08	2.06996	15.9	13.789	6.16	7.475	12	5.86674	7.36661	16.4004	7.944	6.75	9.4998	6.97875	3.46658		3.1038
17.8533	6.03005	22.8	15.489	3.22674	7.85841	11.6	7.04	5.85548	13.6668	5.944	8.92498	13.5	6.14625	6.06658		3.1713
18.2	3.33005	17.4	13.9777	2.34674	4.79159	8.5334	9.38674	6.32774	14.4672	5.389	6.22499	17.5002	5.3125	6.21114		3.2388
18.2	4.32	12.1	14.9223	4.4	3.25841	5.2	3.52	6.8	15.2664	7.667	4.34997	16.0002	4.6875	7.51114		3.3063
15.86	4.22996	14.9	13.411	3.96	3.45	7.2	8.8	5.76113	17.1996	7.722	3.07503	15	5	3.32228		3.3737
15.1667	3.78	8.20005	9.63322	5.42674	4.79159	9.4666	5.42674	5.85548	12.3336	6.611	5.32494	13.9998	7.08375	6.21114		3.4412
17.0733	3.51	15.1999	16.4332	2.78674	4.98341	7.0666	7.18674	4.72226	15.5328	7.667	5.47506	12.4998	7.60375	4.04456		3.5087
13.6067	3.60005	14	17.7555	2.93326	3.45	11.2	4.84	3.02226	15	5.833	4.80006	13.0002	6.04125	3.46658		3.5762
12.3067	10.08	12.8	11.1445	6.01326	3.64159	9.4666	3.81326	4.53339	15.1332	5.722	7.57498	15.4998	6.66625	7.51114		3.6436
14.56	6.30004	12.1999	13.0332	3.96	2.68341	6.1334	3.81326	7.74452	12.5328	5.444	5.54999	13.5	5.83375	5.2		3.7111
17.5067	3.60005	11.5999	10.389	4.54674	2.68341	8.4	6.89326	5.47774	13.2	4.833	3.60005	13.5	6.66625	5.2		3.7786
14.3	5.76004	12.1999	8.31096	3.37326	3.45	7.0666	8.65326	4.06113	13.9332	5.056	6.30004	12	7.1875	4.47772		3.8461
13.26	3.06005	9.6	12.8445	3.96	4.6	10.8	6.45326	5.66661	14.9328	4.944	7.27501	10.0002	5.52125	3.17772		3.9135
16.2067	8.81996	4.69995	14.7332	3.08	5.55841	10.8	7.18674	6.04452	11.6664	4.722	5.17495	11.5002	5.10375	5.2		3.981
9.44671	7.46995	5.20005	14.3555	4.69326	4.21659	9.8666	9.38674	5.19452	15.3996	4.889	6.30004	12	5.3125	1.87772		4.0485
11.0067	3.78	6.9	9.44452	4.54674	4.79159	12.2666	3.96	5.66661	17.3328	6.333	6.75	10.9998	6.14625	4.91114		4.116
13.4333	1.79995	9.19995	9.06678	3.08	4.40841	10.4	3.52	5.95	11.7336	5.667	5.62505	7.9998	5.72875	5.34456		4.1834
18.3733	6.30004	7.00005	12.8445	4.25326	3.25841	8.5334	4.69326	4.72226	11.7336	5.167	7.12503	10.5	6.45875	6.06658		4.2509
13.9533	3.60005	6.6	13.411	4.10674	4.79159	9.2	4.10674	5.85548	15.4668	6	5.99994	16.0002	4.375	6.35544		4.3184
13.3467	6.92995	7.69995	12.4668	4.25326	6.51659	7.7334	1.46674	5.76113	16.2	7.333	5.32494	16.0002	4.89625	6.64456		4.3859
11.0067	4.49995	8.7	14.1668	3.96	5.94159	10.4	4.69326	3.02226	13.5996	7.944	9.52506	13.9998	4.27125	4.33342		4.4533
6.5	5.03995	6	13.6	4.10674	7.28341	7.2	1.76	6.98887	9.8004	7.111	10.575	10.9998	4.47875	7.22228		4.5208
7.8	5.13	7.09995	11.5223	3.66674	4.98341	9.4666	7.18674	3.96661	11.6664	6.056	7.12503	10.5	5.72875	5.92228		4.5883
8.23329	5.84995	6.49995	12.4668	4.98674	4.40841	9.3334	2.64	5.66661	10.4664	4.889	8.62501	13.5	4.47875	2.74456		4.6558
14.9933	7.83	3.49995	12.089	5.57326	4.79159	10.6666	9.53326	3.02226	17.7996	4.389	6.37497	13.0002	3.85375	5.92228		4.7232
10.5733	3.41995	4.90005	9.06678	3.66674	5.175	9.0666	8.06674	4.91113	15.4668	6.278	4.34997	10.0002	3.4375	5.63342		4.7907
9.27329	4.76996	4.09995	7.36678	3.52	5.94159	7.8666	0.73326	7.36661	13.7328	5.556	5.25002	10.5	4.27125	3.46658		4.8582
9.88	8.54996	7.00005	11.5223	7.04	4.79159	6.5334	1.90674	4.15548	13.9332	6.667	7.50006	16.5	2.91625	5.77772		4.9257
9.44671	5.4	3.70005	14.3555	8.06674	5.175	8.4	11.5867	5.28887	12.8664	5.556	5.84995	14.5002	2.70875	5.05544		4.9931
10.4	3.78	5.4	10.389	4.54674	5.94159	8.1334	3.22674	3.49452	14.0004	4.889	5.62505	16.0002	3.64625	5.77772		5.0606
12.3067	4.14004	5.1	11.1445	6.16	5.175	7.3334	3.81326	5.19452	14.3328	6.333	3.22501	12.4998	4.89625	7.36658		5.1281
8.32	6.65996	2.89995	11.3332	3.96	3.83341	10.4	3.08	3.30548	16.8	5.444	8.775	10.5	4.6875	5.63342		5.1956
11.18	1.98005	4.5	10.389	4.69326	4.98341	4.9334	3.22674	3.58887	17.7336	3.778	5.4	16.5	3.95875	4.47772		5.2631
5.63329	3.51	3.10005	11.3332	4.69326	4.025	6.9334	8.50674	3.68339	19.4664	5.056	5.99994	19.0002	3.54125	6.78886		5.3305
6.76	4.76996	3.40005	11.9	7.77326	5.175	11.0666	5.13326	3.68339	18.8664	5.389	6.37497	16.9998	3.54125	4.62228		5.398
4.94	2.16	6.6	8.87774	5.72	6.13341	8.5334	7.92	3.87226	17.4	5.278	6.30004	10.9998	3.22875	2.74456		5.4655
7.88671	5.84995	2.80005	10.389	4.54674	4.6	9.6	2.49326	3.77774	16.7328	4.833	7.65005	9.4998	3.02125	3.03342		5.533
5.28671	3.95995	4.39995	12.8445	5.86674	3.06659	8.5334	8.36	5.95	18.2664	4.778	8.62501	9.4998	4.16625	2.74456		5.6004
4.33329	4.59	2.20005	9.63322	7.92	4.40841	16.6666	6.16	3.68339	21.6	6.278	4.80006	16.5	4.375	3.03342		5.6679
6.58671	9.62996	1.99995	10.389	7.33326	1.91659	9.8666	13.3467	4.06113	20.6664	7.111	6.67494	16.5	4.58375	3.9		5.7354
7.97329	5.67	4.09995	13.411	7.04	2.10841	7.2	4.10674	3.58887	23.0004	4.889	6.37497	13.9998	5.41625	3.17772		5.8029
2.51329	5.13	2.20005	12.089	5.28	3.45	8.6666	4.54674	4.62774	23.2668	4.5	7.57498	13.5	5.41625	3.03342		5.8703
2.68671	3.87005	2.7	11.1445	6.74674	4.79159	7.6	7.18674	4.15548	18.7332	5.889	7.72497	15	3.95875	3.61114		5.9378
4.76671	4.05	4.00005	11.5223	7.48	4.21659	6.5334	3.52	5.95	23.0004	5.722	5.69997	16.9998	3.75	2.45544		6.0053
1.21329	6.84004	2.50005	11.5223	7.92	2.49159	8.2666	7.62674	3.49452	21.8664	6.111	5.54999	16.5	5.10375	2.74456		6.0728
1.47329	9.99	1.60005	13.411	8.65326	1.725	8.4	7.18674	3.87226	23.6004	7	6.75	17.5002	6.14625	2.31114		6.1402
3.46671	8.00995	2.29995	10.9555	4.98674	3.64159	9.4666	3.81326	3.11661	21.9996	6	4.57501	16.9998	4.0625	2.02228		6.2077
6.15329	5.67	7.90005	12.2777	6.30674	5.55841	5.4666	2.78674	5.57226	20.7336	6.333	6.60001	15.4998	3.22875	2.6		6.2752
1.12671	8.46004	3.3	16.2445	6.30674	6.51659	11.8666	4.10674	4.91113	23.8668	6.944	4.87498	14.5002	3.02125	3.03342		6.3427
4.16	7.92005	1.8	16.2445	6.89326	4.6	10.8	2.93326	4.25	22.3332	6.333	5.92502	15.4998	3.125	4.18886		6.4101
-0.08671	12.24	1.90005	17	11	3.06659	9.3334	3.22674	5.47774	26.1996	4.389	5.69997	13.9998	3.4375	3.46658		6.4776
6.84671	7.11005	3.49995	16.2445	7.33326	3.64159	8.8	5.28	5.76113	23.7336	5.278	7.80003	15	4.0625	1.01114		6.5451
6.76	8.46004	2.20005	12.089	8.8	3.06659	6.6666	7.62674	4.06113	20.0664	4.722	4.34997	13.0002	4.58375	2.88886		6.6126
1.99329	7.73996	3.3	11.5223	11.1467	4.98341	6.6666	4.69326	3.4	21.1332	5.833	4.27505	12.4998	4.58375	3.9		6.68
2.34	15.39	4.09995	15.111	8.8	3.83341	6	2.93326	3.49452	22.5336	5.389	6.22499	16.5	6.04125	4.04456		6.7475
0	13.86	0.70005	16.0555	8.8	3.06659	10.5334	8.21326	6.61113	24.2004	7	4.57501	15.4998	5.625	5.05544		6.815
0.69329	15.48	5.50005	16.6223	6.89326	4.21659	10.9334	8.21326	3.30548	23.6004	7.333	5.99994	13.5	3.95875	4.76658		6.8825
4.07329	13.68	2.50005	18.3223	10.4133	2.68341	13.2	3.08	5.00548	18.2004	5.5	6.37497	13.0002	4.375	4.33342		6.9499

## Sheet: Fig 3a
Figure 3a
Tau On
Group 1	Group 2	Group 3	Group 4	Group 5	Group 6
3	2.9	2.66	3.8	2.45	2.3
2.4	2.1	4	3.6	2.05	3.5
1.8	2.1	2.7	2.8	4	2.5
2.2	2.6	3.5	2.5	3.6	2.4
0.5	0.6	1	0.7	1	0.8
0.48	0.23	0.65	0.6	1	0.6
0.2	0.3	0.4	0.5	0.6	0.3
0.1	0.1	0.2	0.3	0.2	0.1
Current
0	0	0	0	0	0
-2.7e-11	0	0	2.8e-11	2.3e-11	1.32e-11
6.7e-11	1.2e-11	1.2e-11	7.1e-11	8.3e-11	7.3e-11
1.3e-10	1.7e-10	2.2e-10	2.1e-10	2.2e-10	1.7e-10
1.7e-10	1.7e-10	2.4e-10	1.8e-10	2e-10	1.8e-10
1.5e-10	1.7e-10	2.4e-10	2e-10	2.7e-10	2e-10
1.7e-10	1.7e-10	1.9e-10	1.5e-10	2.3e-10	1.6e-10
1.8e-10	2.1e-10	2.2e-10	1.8e-10	2.7e-10	1.9e-10

## Sheet: Fig 3e
Figure 3e
Intensity group
5.19e+16	2.43e+17	6.75e+17	2.47e+18	7.79e+18	2.08e+19
% responses left
97	86.69	75.92	34.12	8.2	1.83
97.85	88.75	78.81	48.19	32.92	3.5
98.02	92.48	75.15	48.7	24.94	1.06
	88.25		53.32		0
	89.48				0
	87.97				0
					0

## Sheet: Fig 4d
Figure 4d
OPN	K72T	JellyOp
-69.9355	-25	-39.6818
-93.9474	-68	-25.6818
-73.2923	-13	-33.6667
-59.5393	-26	-61.6364
-125.43	-47	-26.6875
-41.1865	-33	-34.3871
-43.6819	-50	-33.95
-34.4532		-56
-37.0666		-25.8889
-121		-24.4286
-47.3684
-149.333
-56.5621
-97.7908

## Sheet: Fig 4f
Figure 4f
JellyOp	JellyOp	JellyOp	K27T	K27T	K27T
606	700	656	-66	13	-26
576	766	646	-9	6	-86
516	450	686	-26	-49	-129
490	523	493	-16	-36	-43
406	550	446	-36	-19	-83
406	453	460	-53	-53	-86
566	833	596	123	133	86
1003	1306	1296	536	460	430
1756	2153	2210	966	1063	1073
2403	3307	2993	1503	1610	1386
3584	4344	4504	2360	2387	2437
5041	6142	6452	3107	3344	3194
6242	7717	8067	4137	4354	4091
7750	9256	9559	4875	4981	5135
9312	10975	11435	6022	6262	6029
11028	12491	13185	6813	7063	7040
12030	14324	14701	7614	7987	7817
13736	16158	16542	9102	8918	8488
14832	17852	17765	9256	9840	9669
16389	19099	19353	10457	10431	10617
17815	20666	20884	11402	11329	11409
18701	21419	21740	12123	12481	11482
19620	22388	23770	12450	12768	12140
20660	23723	24723	12781	13449	12531
21305	24954	25141	13409	14104	13733
22144	25589	27035	13980	13973	13629
22509	27453	27025	14264	14701	14221
23204	26924	28387	15052	14872	14551
24084	27687	28668	14935	15289	14722
24315	28668	28982	15343	16021	15199
24930	28862	30224	15667	15787	15453
25549	29417	30157	16064	15981	15283
25599	30546	30800	15630	16145	16128
25626	30907	30894	15917	16365	16071
26111	31051	31252	15994	16328	15894
26165	31242	31788	16522	16886	16145
26814	31399	31550	15904	16532	15994
26810	31486	32052	16001	16753	16372
27055	31279	31748	16439	16552	16105
26687	31262	32354	16078	16392	16278
27061	31051	32354	16125	16302	15510
26399	31453	31882	15704	16322	15730
25713	30864	32287	16158	16335	15841
25904	30693	31955	15637	16569	15784
26242	30683	31644	15720	16175	15674
26165	30522	31088	15229	15841	15456
25961	31319	30850	15483	15540	15072
25439	30244	31242	15259	15640	15450
25686	30643	30341	14367	15360	14895
25847	29997	30659	15219	15413	14745
24957	29789	30120	14985	15644	14785
25656	29347	29849	14712	15142	14418
24475	29565	29799	14481	14715	14524
24027	28654	29602	14160	14822	14317
23743	28256	28842	14030	14371	14130
23646	28266	28049	13826	14394	13649
23559	28049	28079	13416	14167	13272
23629	27520	28457	13158	14501	13262
22994	27731	28045	13382	13709	13322
22880	26643	27784	12855	13225	12911
22857	26760	27349	12551	13138	12925
22428	25235	26877	12651	12828	12481
22057	25606	26493	12798	12875	12250
21720	24913	26623	12023	12701	12180
21542	24994	25797	11766	12270	11472
20559	24753	25211	11876	11986	11652
20566	24094	24947	11753	12230	11990
19827	23365	23950	11656	12200	11238
19804	23890	24208	11098	11409	11152
19767	23171	24214	10865	11168	10968
19717	22900	23609	10567	11272	10671
19480	22569	23291	10591	11252	10107
18711	22188	22666	10163	10995	10304
18597	22071	22228	10133	10754	10267
18898	21790	22385	10077	10394	10137
17999	21121	22191	9977	9980	9616
17391	20870	21917	9693	10280	9609
17150	20463	21051	9696	10297	9362
17618	20122	20733	9286	9483	9693
16880	20055	19874	9062	9553	9372
16559	19931	19944	8798	9967	9062
16783	18978	20860	9125	9596	8892
16669	18928	19570	8842	8905	8908
15654	18818	19179	8591	9112	8601
15891	18647	19166	8034	9032	8214
15319	18183	18477	8258	8735	7967
14805	17698	18250	8344	8498	8017
15219	17759	18126	7901	8415	7831
14681	17090	17725	7967	8511	7594
14832	16993	17471	7790	8121	7827
14591	17538	16803	7537	7947	7534
14194	16789	16903	7597	7904	7257
13793	16589	16699	7260	7614	7310
13686	16328	16372	7360	7507	7113
13619	15847	16258	7380	7617	7253
13209	15607	16021	6903	7303	6729
13369	15897	15864	7033	7680	7126
12577	15146	15196	6749	7343	6843
12885	15263	15456	6563	7110	6843
12764	14822	14895	6609	7010	6589
12597	14852	14705	6399	6906	6416
12337	14000	14638	6372	6669	6119
12120	14418	14585	6456	6963	6109
11506	13713	14384	6416	6426	6292
11622	13907	13693	6089	6906	6149
11235	14067	13820	6292	6406	6029
11011	13162	13252	5745	6249	5809
11372	13546	13265	5859	6366	5732
11188	12604	12941	5652	6232	5702
10557	12637	13205	5605	5955	5498
10384	12404	12110	5732	6052	5425
10287	12143	12704	5422	5925	5388
10214	12223	12410	5398	5789	5445
9896	12384	12257	5338	5658	5295
9583	12260	11532	5228	5755	5358
10130	11703	11893	5435	5415	4935
9710	11228	11472	4975	5345	5115
9716	11125	11472	5135	5308	4834
9476	11212	11242	5121	5225	4748
9419	10784	10968	4885	5412	4834
9336	10671	11138	5138	4968	4804

## Sheet: Fig 5a
Figure 5a
GOS Main	GOQ	GO1A
24.89	25.62	21.15
24.46	25.53	21.26

## Sheet: Fig 5d
Figure 5d
WT	Mela-GRM6	JellyOp
0.055	0.186	0.127
0.064	0.162	0.058
0.058	0.119	0.117
0.035	0.29	0.12
0.048	0.27
0.044	0.194
	0.185
	0.101

[truncated: 6 more sheets: Fig 5g, Fig 5h, Fig S1a, Fig S1c, Fig S4b, Fig S4d]
